# Supplementary material for: Symbiotic Variations among Wheat Genotypes and Detection of Quantitative Trait Loci for Molecular Interaction with Auxin-Producing Azospirillum PGPR
Source: Microorganisms. 2023 Jun 19;11(6):1615. doi: 10.3390/microorganisms11061615 (PMC10300791; doi:10.3390/microorganisms11061615)
Supplement: Supplementary file 1 [file microorganisms-11-01615-s001.zip]

Archive with 1 entries (1 files):
- microorganisms-2370575-supplementary.pdf
